# Supplementary material for: Rope making in the Aurignacian of Central Europe more than 35,000 years ago
Source: Sci Adv. 2024 Jan 31;10(5):eadh5217. doi: 10.1126/sciadv.adh5217 (PMC10830101; doi:10.1126/sciadv.adh5217)
Supplement: Supplementary file 2 — Movie S1 [file sciadv.adh5217_movie_s1.zip]

Archive with 1 entries (1 files):
- adh5217_Movie_S1.mp4
